# Supplementary material for: A transcriptional analysis of carotenoid, chlorophyll and plastidial isoprenoid biosynthesis genes during development and osmotic stress responses in Arabidopsis thaliana
Source: BMC Syst Biol. 2011 May 19;5:77. doi: 10.1186/1752-0509-5-77 (PMC3123201; doi:10.1186/1752-0509-5-77)
Supplement: Additional file 1 — Additional Table 1. Extended list of genes in the PSY-correlated interrelated isoprenoid biosynthesis genes and their expression correlation relative to PSY. [file 1752-0509-5-77-S1.XLS]

## Sheet: Sheet1
				NOTE: 0 p-value or e-value indicates <1.0E-45				RED HIGHLIGHTED GENES DENOTES PARALOG GENES NOT INCLUDED IN THE HEATMAPS
CALVIN_CYCLE	probe ID	GENE ID	r-value	p-value	e-value	rank	abbreviated name	TAIR9 DESCRIPTION
GAPB_AT1G42970_0.89	259625_at	AT1G42970	0.889216	0	0	9	GLYCERALDEHYDE-3-PHOSPHATE DEHYDROGENASE B SUBUNIT (GAPB)	Encodes chloroplast localized glyceraldehyde-3-phosphate dehydrogenase.
GAPA-1_AT3G26650_0.67	257807_at	AT3G26650	0.670334	2.3e-43	5e-39	736	GLYCERALDEHYDE 3-PHOSPHATE DEHYDROGENASE A SUBUNIT (GAPA);GLYCERALDEHYDE 3-PHOSPHATE DEHYDROGENASE A SUBUNIT 1 (GAPA-1)	Encodes one of the two subunits forming the photosynthetic glyceraldehyde-3-phosphate dehydrogenase (GAPDH) and as such a constituent of the supramolecular complex with phosphoribulokinase (PRK) thought to be linked by a small peptide encoded by CP12-2. GapA-1 is coordinately expressed by light with PRK and CP12-2. The enzyme activity, tested in leaf protein extracts dropped significantly after e…
GAPA-2_AT1G12900_0.71	261197_at	AT1G12900	0.712022	0	0	574	GLYCERALDEHYDE 3-PHOSPHATE DEHYDROGENASE A SUBUNIT 2 (GAPA-2)	GLYCERALDEHYDE 3-PHOSPHATE DEHYDROGENASE A SUBUNIT 2 (GAPA-2); FUNCTIONS IN: NAD or NADH binding, glyceraldehyde-3-phosphate dehydrogenase (phosphorylating) activity, binding, glyceraldehyde-3-phosphate dehydrogenase activity, catalytic activity; INVOLVED IN: glycolysis, glucose metabolic process, metabolic process; LOCATED IN: apoplast, chloroplast stroma, chloroplast, membrane, chloroplast enve…
_
MEP_PATHWAY
DXPS1_AT3G21500	258182_at	AT3G21500	-0.088576	0.11	2500	9696	1-DEOXY-D-XYLULOSE 5-PHOSPHATE SYNTHASE 1 (DXPS1)	Encodes a protein postulated to have 1-deoxy-D-xylulose 5-phosphate synthase activity.
DXPS2_AT4G15560 _0.69	245281_at	AT4G15560	0.691483	0	9e-43	655	1-DEOXY-D-XYLULOSE 5-PHOSPHATE SYNTHASE 2 (DXPS2), CLOROPLASTOS ALTERADOS 1 (CLA1); (DEF); (CLA)	Encodes a protein with 1-deoxyxylulose 5-phosphate synthase activity involved in the MEP pathway. It is essential for chloroplast development in Arabidopsis
DXPS3_AT5G11380_0.31	250362_at	AT5G11380	0.310973	1.2e-08	0.00026	2599	DXPS3	Encodes a protein postulated to have 1-deoxy-D-xylulose 5-phosphate synthase activity.
DXR_AT5G62790_0.77	247401_at	AT5G62790	0.769993	0	0	331	1-DEOXY-D-XYLULOSE 5-PHOSPHATE REDUCTOISOMERASE (DXR)	1-Deoxy-d-xylulose 5-phosphate reductoisomerase (DXR) catalyzes the first committed step of the 2-C-methyl-d-erythritol 4-phosphate pathway for isoprenoid biosynthesis. In Arabidopsis, DXR is encoded by a single-copy gene. Arabidopsis DXR is targeted to plastids and localizes into chloroplasts of leaf cells. DXR knockout or strongly silenced lines have a seedling lethal, albino phenotype. Transge…
MCT_AT2G02500_0.57	267220_at	AT2G02500	0.56578	1.2e-28	2.7e-24	1211	2-C-METHYL-D-ERYTHRITOL 4-PHOSPHATE CYTIDYLTRANSFERASE (MCT)	Encodes a protein with 4-Diphosphocytidyl-2C-methyl-D-erythritol synthase activity. The enzyme has an absolute requirement for divalent cations (Mg2+ reaches the highest catalytic activity).
MEK_AT2G26930_0.70	266863_at	AT2G26930	0.698312	0	4.8e-44	629	4-(CYTIDINE 5'-PHOSPHO)-2-C-METHYL-D-ERITHRITOL KINASE (MEK)	Encodes a 4-(cytidine 5'-phospho)-2-C-methyl-D-erithritol kinase.
MECPS_AT1G63970_0.78	260324_at	AT1G63970	0.782311	0	0	277	ISOPRENOID F (ISPF);2C-METHYL-D-ERYTHRITOL 2,4-CYCLODIPHOSPHATE SYNTHASE (MECPS)	Encodes a protein with 2C-methyl-D-erythritol 2,4-cyclodiphosphate synthase activity. The protein's activity was confirmed by heterologous expression of phenotypic complementation of the E. coli ispF mutant. Plants defective in this gene display an albino lethal phenotype.Homolog of E. coli IspF
HDS_AT5G60600_0.78	247637_at	AT5G60600	0.778226	0	0	299	4-HYDROXY-3-METHYLBUT-2-ENYL DIPHOSPHATE SYNTHASE (HDS)	Encodes a chloroplast-localized hydroxy-2-methyl-2-(E)-butenyl 4-diphosphate (HMBPP) synthase (HDS), catalyzes the formation of HMBPP from 2-C-methyl-D-erythrytol 2,4-cyclodiphosphate (MEcPP). The HDS enzyme controls the penultimate steps of the biosynthesis of IPP and dimethylallyl diphosphate (DMAPP) via the MEP pathway and may serve as a metabolic control point for SA-mediated disease resistan…
HDR_At4G34350_0.64	253235_at	AT4G34350	0.644839	3.1e-39	6.7e-35	840	CHLOROPLAST BIOGENESIS 6 (CLB6); (ISPH);4-HYDROXY-3-METHYLBUT-2-ENYL DIPHOSPHATE REDUCTASE (HDR)	Arabidopsis ISPH is involved in the plastid nonmevalonate pathway of isoprenoid biosynthesis. It was shown to complement the lethal phenotype of E. coli ispH mutant and is therefore most likely encodes a protein with 4-hydroxy-3-methylbut-2-en-1-yl diphosphate reductase activity involved in the last step of mevalonate-independent isopentenyl biosynthesis. Mutant has Albino seedling.
GGPPS
GGPS1(GGPPS11)_AT4G36810_0.74_FUNC_Pld	246198_at	AT4G36810	0.735765	0	0	475	GERANYLGERANYL PYROPHOSPHATE SYNTHASE 1 (GGPS1)	Encodes a protein with geranylgeranyl pyrophosphate synthase activity involved in isoprenoid biosynthesis. The enzyme appears to be targeted to the chloroplast in epidermal cells and guard cells of leaves, and in etioplasts in roots.
GGR1(GGPPS12)_AT4G38460_0.64_Homol_Pld	252996_s_at	AT4G38460	0.644143	3.9e-39	8.6e-35	845	geranylgeranyl reductase (GGR)	geranylgeranyl reductase (GGR); FUNCTIONS IN: farnesyltranstransferase activity; INVOLVED IN: isoprenoid biosynthetic process; LOCATED IN: chloroplast; EXPRESSED IN: 24 plant structures; EXPRESSED DURING: 13 growth stages; CONTAINS InterPro DOMAIN/s: Polyprenyl synthetase-related (InterPro:IPR017446), Terpenoid synthase (InterPro:IPR008949), Polyprenyl synthetase (InterPro:IPR000092); BEST Arabid…
GGPS2(GGPPS4 )_AT2G23800_-0.03_F_C/E	267295_at	AT2G23800	-0.034091	0.54	12000	7487	GERANYLGERANYL PYROPHOSPHATE SYNTHASE 2 (GGPS2);GERANYLGERANYL PYROPHOSPHATE SYNTHASE 5 (GGPS5)	encodes an endoplasmic reticulum-targeted geranylgeranyl pyrophosphate synthase
GGPS4(GGPPS3)_At2g18640_F_C/E	266068_at	At2g18640	-0.104855	0.06	1300	10331	GERANYLGERANYL PYROPHOSPHATE SYNTHASE 4 (GGPS4)	Encodes an endoplasmic reticulum-targeted geranylgeranyl pyrophosphate synthase
GGPS6 (GGPPS1)_At1g49530_FUNC_Mito	262391_at	At1g49530	-0.155313	0.0052	110	12701	geranylgeranyl pyrophosphate synthase 6 (GGPS6)	encodes a mitochondria-targeted geranylgeranyl pyrophosphate synthase
GGPPS2_At2g18620_Homol_Pld	265924_at	At2g18620	-0.139377	0.012	270	11858	0	geranylgeranyl pyrophosphate synthase, putative / GGPP synthetase, putative / farnesyltranstransferase, putative; INVOLVED IN: isoprenoid biosynthetic process; EXPRESSED IN: root; CONTAINS InterPro DOMAIN/s: Polyprenyl synthetase-related (InterPro:IPR017446), Terpenoid synthase (InterPro:IPR008949), Polyprenyl synthetase (InterPro:IPR000092); BEST Arabidopsis thaliana protein match is: GGPS1 (GER…
GGPPS5_At3g14510_Homol_Pld	257274_at	At3g14510	-0.017506	0.75	17000	6988	0	geranylgeranyl pyrophosphate synthase, putative / GGPP synthetase, putative / farnesyltranstransferase, putative; INVOLVED IN: isoprenoid biosynthetic process; EXPRESSED IN: root; CONTAINS InterPro DOMAIN/s: Polyprenyl synthetase-related (InterPro:IPR017446), Terpenoid synthase (InterPro:IPR008949), Polyprenyl synthetase (InterPro:IPR000092); BEST Arabidopsis thaliana protein match is: GGPS3 (GER…
GGPPS6_At3g14530_Homol_Pld	258121_s_at	At3g14530	-0.080558	0.15	3300	9353	0	geranylgeranyl pyrophosphate synthase, putative / GGPP synthetase, putative / farnesyltranstransferase, putative; FUNCTIONS IN: farnesyltranstransferase activity; INVOLVED IN: isoprenoid biosynthetic process; LOCATED IN: chloroplast; CONTAINS InterPro DOMAIN/s: Polyprenyl synthetase-related (InterPro:IPR017446), Terpenoid synthase (InterPro:IPR008949), Polyprenyl synthetase (InterPro:IPR000092); …
GGPS3(GGPPS7)_At3g14550_FUNC_Pld	258121_s_at	At3g14550		0.15	3300	9353	GERANYLGERANYL PYROPHOSPHATE SYNTHASE 3 (GGPS3)	Encodes a protein with geranylgeranyl pyrophosphate synthase activity involved in isoprenoid biosynthesis. The enzyme appears to be targeted to the chloroplast in epidermal cells and guard cells of leaves, and in etioplasts in roots.
GGPPS8_At3g20160_Homol_Pld	257117_at	At3g20160	-0.101991	0.068	1500	10208	0	geranylgeranyl pyrophosphate synthase, putative / GGPP synthetase, putative / farnesyltranstransferase, putative; FUNCTIONS IN: farnesyltranstransferase activity; INVOLVED IN: isoprenoid biosynthetic process; CONTAINS InterPro DOMAIN/s: Polyprenyl synthetase-related (InterPro:IPR017446), Terpenoid synthase (InterPro:IPR008949), Polyprenyl synthetase (InterPro:IPR000092); BEST Arabidopsis thaliana…
GGPPS9_At3g29430_Homol_Pld	256738_at	At3g29430	-0.113159	0.042	930	10698	0	geranylgeranyl pyrophosphate synthase, putative / GGPP synthetase, putative / farnesyltranstransferase, putative; INVOLVED IN: isoprenoid biosynthetic process; EXPRESSED IN: root; CONTAINS InterPro DOMAIN/s: Polyprenyl synthetase-related (InterPro:IPR017446), Terpenoid synthase (InterPro:IPR008949), Polyprenyl synthetase (InterPro:IPR000092); BEST Arabidopsis thaliana protein match is: geranylger…
GGPPS10_At3g32040_Homol_Pld	256684_at	At3g32040		0.0039	84	13050	0	geranylgeranyl pyrophosphate synthase, putative / GGPP synthetase, putative / farnesyltranstransferase, putative; INVOLVED IN: isoprenoid biosynthetic process; EXPRESSED IN: root; CONTAINS InterPro DOMAIN/s: Polyprenyl synthetase-related (InterPro:IPR017446), Terpenoid synthase (InterPro:IPR008949), Polyprenyl synthetase (InterPro:IPR000092); BEST Arabidopsis thaliana protein match is: geranylger…
_
CAROTENOID_BIOSYNTHESIS
PSY_AT5G17230_1	250095_at	AT5G17230	1	N/A	N/A	0	0	Encodes phytoene synthase.
PDS_AT4G14210_0.79	245284_at	AT4G14210	0.791157	0	0	245	PHYTOENE DESATURASE (PDS)	Encodes phytoene desaturase (phytoene dehydrogenase), an enzyme that catalyzes the desaturation of phytoene to zeta-carotene during carotenoid biosynthesis. Processed protein is localized to the plastid.
Z-ISO_AT1G10830_0.72	262791_at	AT1G10830	0.719118	0	0	540	15-CIS-ZETA-CAROTENE ISOMERASE (Z-ISO)	Encodes a functional 15-cis-zeta-carotene isomerase (Z-ISO).
ZDS_AT3G04870_0.86	259092_at	AT3G04870	0.857168	0	0	45	ZETA-CAROTENE DESATURASE (ZDS)	Involved in the biosynthesis of carotenes and xanthophylls, reduces zeta-carotene to lycopene.
CRTISO1_AT1G06820_0.72	260821_at	AT1G06820	0.718385	0	0	544	CAROTENOID ISOMERASE (CRTISO)	Encodes carotenoid isomerase. Catalyzes the isomerization of poly-cis-carotenoids to all-trans-carotenoids. Together with PDS and ZDS, CRTiso is required to complete the synthesis of lycopene from phytoene.
LYC-β_AT3G10230_0.86	259140_at	AT3G10230	0.861587	0	0	38	LYCOPENE CYCLASE (LCY)	Encodes a protein with lycopene b-cyclase activity. This enzyme uses the linear, symmetrical lycopene as substrate. However, unlike the &#949;-cyclase which adds only one ring, the &#946;-cyclase introduces a ring at both ends of lycopene to form the bicyclic &beta;-carotene.
LYC-ε/LUT2_AT5G57030_0.81	247936_at	AT5G57030	0.806542	0	0	187	LUTEIN DEFICIENT 2 (LUT2)	Lutein-deficient 2 (LUT2) required for lutein biosynthesis, member of the xanthophyll class of carotenoids. Encodes lycopene epsilon cyclase
βHY1_AT4G25700_0.60	254020_at	AT4G25700	0.602324	3.6e-33	7.8e-29	1060	BETA CAROTENOID HYDROXYLASE 1 (BCH1)	Converts beta-carotene to zeaxanthin via cryptoxanthin.
βHY2_AT5G52570_0.60	248311_at	AT5G52570	0.601615	4.4e-33	9.7e-29	1064	BETA CAROTENOID HYDROXYLASE 2 (BCH2)	Converts b-carotene to zeaxanthin via cryptoxanthin.
CYP97A3/LUT5_AT1G31800_0.68	246268_at	AT1G31800	0.6789	7e-45	1.7e-40	700	CYTOCHROME P450-TYPE MONOOXYGENASE 97A3 (CYP97A3);LUTEIN DEFICIENT 5 (LUT5)	Encodes a protein with b-ring carotenoid hydroxylase activity.
CYP97C1/LUT1_AT3G53130_0.67	251969_at	AT3G53130	0.671753	1.3e-43	2.9e-39	732	LUTEIN DEFICIENT 1 (LUT1);CYTOCHROME P450 97C1 (CYP97C1)	Lutein-deficient 1 (LUT1) required for lutein biosynthesis, member of the xanthophyll class of carotenoids. Involved in epsilon ring hydroxylation. Maps at 67.3 cM on chromosome 3.
ZEP/ABA1_AT5G67030_0.71	247025_at	AT5G67030	0.710355	0	0	580	ZEAXANTHIN EPOXIDASE (ZEP), ABA DEFICIENT 1 (ABA1)	Encodes a single copy zeaxanthin epoxidase gene that functions in first step of the biosynthesis of the abiotic stress hormone abscisic acid (ABA). Mutants in this gene are unable to express female sterility in response to beta-aminobutyric acid, as wild type plants do.
VDE_AT1G08550_0.56	264799_at	AT1G08550	0.564915	1.5e-28	3.3e-24	1215	VIOLAXANTHIN DE-EPOXIDASE 1 (AVDE1)	Violaxanthin deepoxidase involved in xanthophyll cycle.Two major consequences of the npq1 mutation are the absence of zeaxanthin formation in strong light and the partial inhibition of the quenching of singlet excited chlorophylls in the photosystem II light-harvesting complex
NXS/ABA4_AT1G67080_0.35	255857_at	AT1G67080	0.345709	1.8e-10	4e-06	2351	Abscisic acid (ABA)-deficient 4 (ABA4)	Involved in the photoprotection of PSII. aba4-1 mutant completely lacks neoxanthin,a component of the chromophore of the peripheral antenna system in PSII. Expresses neoxanthin synthase activity involved in the neoxanthin biosynthesis, an intermediary in the abscisic acid biosynthesis.
_
CAROTENOID_DIOXYGENEASES
CCD1 / ATNCED1_AT3G63520_0.75	251146_at	AT3G63520	0.754907	0	0	386	CAROTENOID CLEAVAGE DIOXYGENASE 1 (CCD1);CAROTENOID CLEAVAGE DIOXYGENASE 1 (ATCCD1); (ATNCED1); (NCED1)	Encodes a protein with 9-cis-epoxycarotenoid dioxygenase activity. The enzyme was shown to act on a variety of carotenoid including &#946;-carotene, lutein, zeaxanthin, and all-<i>trans</i>-violaxanthin. When those compounds are used as substrates, the major reaction product detected is a C14 dialdehyde: 4,9-dimethyldodeca-2,4,6,8,10-pentaene-1,12-dial. The enzyme did not cleave as efficiently ca…
NCED4_AT4G19170_0.51	254564_at	AT4G19170	0.511994	6.5e-23	1.4e-18	1469	NINE-CIS-EPOXYCAROTENOID DIOXYGENASE 4 (NCED4)	chloroplast-targeted member of a family of enzymes similar to nine-cis-epoxycarotenoid dioxygenase
CCD7/MAX3_AT2G44990_0.05	266129_at	AT2G44990	0.052498	0.35	7600	5291	CAROTENOID CLEAVAGE DIOXYGENASE 7 (CCD7); (MAX3); (ATCCD7)	More Axillary Branching; carotenoid cleavage dioxygenases.
CCD8/MAX4_AT4G32810_-0.11	253398_at	AT4G32810	-0.112338	0.044	960	10660	CAROTENOID CLEAVAGE DIOXYGENASE 8 (CCD8);MORE AXILLARY BRANCHING 4 (MAX4); (ATCCD8)	Encodes a protein with similarity to carotenoid cleaving deoxygenases, the enzymes that cleave beta-carotene. Involved in the production of a graft transmissable signal to suppress axillary branching. Protein is localized to chloroplast stroma and expressed primarily in root tip. Mutants in the gene exhibit increased shoot branching, and light-dependent defects in hook opening and hypocotyl/root …
ABA_BIOSYNTHESIS	ABA_BIOSYNTHESIS
NCED2_AT4G18350_-0.12	254668_at	AT4G18350	-0.114895	0.039	860	10782	NINE-CIS-EPOXYCAROTENOID DIOXYGENASE 2 (NCED2);NINE-CIS-EPOXYCAROTENOID DIOXYGENASE 2 (ATNCED2)	Encodes 9-cis-epoxycarotenoid dioxygenase, a key enzyme in the biosynthesis of abscisic acid. The expression of this gene declines during the first 12h of imbibition.
NCED3_AT3G14440_-0.13	257280_at	AT3G14440	-0.128762	0.021	460	11359	NINE-CIS-EPOXYCAROTENOID DIOXYGENASE 3 (NCED3); (ATNCED3);SALT TOLERANT 1 (STO1);SUGAR INSENSITIVE 7 (SIS7)	Encodes 9-cis-epoxycarotenoid dioxygenase, a key enzyme in the biosynthesis of abscisic acid. Regulated in response to drought and salinity. Expressed in roots, flowers and seeds. Localized to the chloroplast stroma and thylakoid membrane.
NCED5_AT1G30100_0.06	256190_at	AT1G30100	-0.062087	0.27	5800	8546	NINE-CIS-EPOXYCAROTENOID DIOXYGENASE 5 (NCED5);NINE-CIS-EPOXYCAROTENOID DIOXYGENASE 5 (ATNCED5)	Encodes 9-cis-epoxycarotenoid dioxygenase, a key enzyme in the biosynthesis of abscisic acid. The expression of this gene increases during the first 6h of imbibition.
NCED6_At3g24220	257242_at	At3g24220
NCED9_AT1G78390_-0.1	260797_at	AT1G78390	-0.099563	0.074	1600	10115	NINE-CIS-EPOXYCAROTENOID DIOXYGENASE 9 (NCED9);NINE-CIS-EPOXYCAROTENOID DIOXYGENASE 9 (ATNCED9)	Encodes 9-cis-epoxycarotenoid dioxygenase, a key enzyme in the biosynthesis of abscisic acid. The expression of this gene increases during the first 6h of imbibition.
_
ABA2_ AT1G52340_-0.10	259669_at	AT1G52340	-0.100702	0.071	1600	10166	ABA DEFICIENT 2 (ABA2);SUGAR-INSENSITIVE 4 (SIS4);GLUCOSE INSENSITIVE 1 (GIN1);SHORT-CHAIN DEHYDROGENASE REDUCTASE 1 (SDR1);IMPAIRED SUCROSE INDUCTION 4 (ISI4);SALT RESISTANT 1 (SRE1);ARABIDOPSIS THALIANA ABA DEFICIENT 2 (ATABA2);SHORT-CHAIN DEHYDROGENASE/REDUCTASE 1 (ATSDR1)	Encodes a cytosolic short-chain dehydrogenase/reductase involved in the conversion of xanthoxin to ABA-aldehyde during ABA biosynthesis. Mutants are insensitive to sucrose and glucose.
AAO3_AT2G27150_-0.24	263570_at	AT2G27150	-0.237535	1.6e-05	0.36	16555	Abscisic ALDEHYDE OXIDASE 3 (AAO3)	Encodes the aldehyde oxidase delta isoform catalyzing the final step in abscisic acid biosynthesis.
AAO1_AT5G20960_-0.52	246133_at	AT5G20960	-0.522661	5.7e-24	1.2e-19	22676	ARABIDOPSIS ALDEHYDE OXIDASE 1 (AAO1);ALDEHYDE OXIDASE 1 (AO1); (ATAO);ARABIDOPSIS THALIANA ALDEHYDE OXIDASE 1 (ATAO1)	Encodes aldehyde oxidase AA01.
AAO2_AT3G43600_-0.17	246330_at	AT3G43600	-0.169898	0.0022	49	13542	ALDEHYDE OXIDASE 2 (AAO2)	Encodes aldehyde oxidase AAO2.
AAO4_AT1G04580_-0.16	264614_s_at	AT1G04580	-0.157254	0.0047	100	12830	ARABIDOPSIS ALDEHYDE OXIDASE 4 (AAO4); (ATAO-4);ALDEHYDE OXIDASE 2 (ATAO2)	Encodes aldehyde oxidase AAO4 preferentially expressed in developing seeds.
ABA3_AT1G16540_-0.33	246325_at	AT1G16540	-0.333969	7.9e-10	1.7e-05	19919	SIRTINOL RESISTANT 3 (SIR3);LOW OSMOTIC STRESS 5 (LOS5);ABA DEFICIENT 3 (ABA3); (ATABA3)	Encodes molybdenum cofactor sulfurase. Involved in Moco biosynthesis. Involved in the conversion of ABA-aldehyde to ABA, the last step of abscisic acid (ABA) biosynthesis. <i>sir</i> loss-of-function mutants are resistant to sirtinol, a modulator of auxin signaling.N terminal domain is similar to bacterial NifS suggesting a common mechanism for sulphur mobilization and transfer.
ABA RESPONSIVE
EM6_AT2G40170_-0.19	263385_at	AT2G40170	-0.185988	0.0008	17	14325	ARABIDOPSIS EARLY METHIONINE-LABELLED 6 (ATEM6);LATE EMBRYOGENESIS ABUNDANT 6 (GEA6);EARLY METHIONINE-LABELLED 6 (EM6)	Encodes a group 1 LEA gene that is activated by direct binding of ABI5 to its promoter and is involved in response to ABA. Is required for normal seed development. Involved in regulating the timing of dessication tolerance and rate of water loss during seed maturation.
RD29B_AT5G52300_-0.05	248352_at	AT5G52300	-0.048276	0.39	8500	7998	RESPONSIVE TO DESSICATION 29B (RD29B);LOW-TEMPERATURE-INDUCED 65 (LTI65)	encodes a protein that is induced in expression in response to water deprivation such as cold, high-salt, and dessication. The response appears to be via abscisic acid. The promoter region contains two ABA-responsive elements (ABREs) that are required for the dehydration-responsive expression of rd29B as cis-acting elements.
GGR2_At1g74470_0.72	260236_at	At1g74470	0.721233	0	0	532	GGR2	Encodes for a multifunctional protein with geranylgeranyl reductase activity shown to catalyze the reduction of prenylated geranylgeranyl-chlorophyll a to phytyl-chlorophyll a (chlorophyll a) and free geranylgeranyl pyrophosphate to phytyl pyrophosphate.
_
CHLOROPHYLL BIOSYNTHESIS
Glu-tRNA syn_at5g64050_0.48	247319_at	at5g64050	0.481057	4.7e-20	1e-15	1617	GLUTAMATE tRNA SYNTHETASE (Glu-tRNA syn)	Glutamate-tRNA ligase. Targeted to mitochondria and chloroplast. Its inactivation causes developmental arrest of chloroplasts and mitochondria in Nicotiana benthamiana.
Glu-tRNA syn (put)_-0.40	246845_at	AT5G26710	-0.401583	6.6e-14	1.4e-09	21470		glutamate-tRNA ligase, putative / glutamyl-tRNA synthetase, putatuve / GluRS, putative identical to gi:3435196	glutamate-tRNA ligase, putative / glutamyl-tRNA synthetase, putatuve/ GluRS, putatiVE (EC:6.1.1.17)
GluTR/HEMA1 _At1g58290_0.77	256020_at	At1g58290	0.771583	0	0	327	glutamyl-tRNA reductase (GluTR) (HEMA1)	Encodes a protein with glutamyl-tRNA reductase (GluTR) activity, catalyzing the NADPH-dependent reduction of Glu-tRNA(Glu) to glutamate 1-semialdehyde (GSA) with the release of free tRNA(Glu). It is involved in the early steps of chlorophyll biosynthesis.
GluTR/HEMA2_AT1G09940_-0.22	264660_at	AT1G09940	-0.219377	7.2e-05	1.6e+	15789	(HEMA2)	glutamyl-tRNA reductase 2 / GluTR (HEMA2) identical to glutamyl-tRNA reductase 2, chloroplast [SP|P49294]
GluTR/HEMA3_AT2G31250 -0.22	264085_at	AT2G31250	-0.221232	6.2e-05	1.4e+	15869	(HEMA3)	glutamyl-tRNA reductase, putative similar to HEMA2 [SP|P49294], HEMA1 [SP|P42804]
GSA2 /HEML _At3g48730_0.72	252318_at	At3g48730	0.720214	0	0	537	GLUTAMATE-1-SEMIALDEHYDE-2,1-AMINOMUTASE 2 (GSA2)	glutamate-1-semialdehyde 2,1-aminomutase 2 (GSA2); FUNCTIONS IN: glutamate-1-semialdehyde 2,1-aminomutase activity, pyridoxal phosphate binding, transaminase activity, catalytic activity; INVOLVED IN: porphyrin biosynthetic process; LOCATED IN: chloroplast stroma, chloroplast, chloroplast envelope; EXPRESSED IN: 23 plant structures; EXPRESSED DURING: 14 growth stages; CONTAINS InterPro DOMAIN/s: …
GSA1 /HEML_At5g63570_0.56	247392_at	At5g63570	0.561542	3.7e-28	8.2e-24	1229	GLUTAMATE-1-SEMIALDEHYDE-2,1-AMINOMUTASE (GSA1)	Encodes a protein with homology to glutamate-1-semialdehyde 2,1-aminomutase catalyzing the conversion of glutamate-1-semialdehyde (GSA) into 5-amino levulinate. The expression of this gene was demonstrated to be light-induced.
ALAD /HEMB1_AT1G69740_0.35	260370_at	AT1G69740	0.350655	9.5e-11	2.1e-06	2321	HEMB1 (ALAD)	Encodes a putative 5-aminolevulinate dehydratase involved in chlorophyll biosynthesis.
ALAD /HEMB2_AT1G44318_-0.4	245245_at	AT1G44318	-0.043417	0.44	9600	7824	HEMB2 (ALAD)	porphobilinogen synthase, putative / delta-aminolevulinic acid dehydratase, putative similar to delta-aminolevulinic acid dehydratase (Alad) GI:493019 [SP|P43210] from Glycine max, SP|P24493 from Spinacia oleracea, SP|P30124 from Pisum sativum
PGBD/HEMC_At5g08280_0.69	246033_at	At5g08280	0.691515	0	8.9e-43	653	HYDROXYMETHYLBILANE SYNTHASE (HEMC) (PBGD)	Encodes a protein with porphobilinogen deaminase activity. This protein is targeted to the chloroplast.
UROS/HEMD _At2g26540_0.61	245042_at	At2g26540	0.60516	1.5e-33	3.3e-29	1041	HYDROXYMETHYLBILANE SYNTHASE (HEMD) (UROS)	Encodes a uroporphyrinogen-III synthase involved in tetrapyrrole biosynthesis. The protein localizes to the chloroplast.
UROD2/HEME2_At2g40490_0.74	255826_at	At2g40490	0.736169	0	0	473	HEME2/ UROD	HEME2; FUNCTIONS IN: uroporphyrinogen decarboxylase activity; INVOLVED IN: porphyrin biosynthetic process; LOCATED IN: chloroplast, chloroplast stroma, chloroplast envelope; EXPRESSED IN: 25 plant structures; EXPRESSED DURING: 14 growth stages; CONTAINS InterPro DOMAIN/s: Uroporphyrinogen decarboxylase HemE (InterPro:IPR006361), Uroporphyrinogen decarboxylase (URO-D) (InterPro:IPR000257); BEST Ar…
UROD1/HEME1_At3g14930_0.68	257219_at	At3g14930	0.679455	5.6e-45	1.3e-40	698	HEME1 / OROD	HEME1; FUNCTIONS IN: uroporphyrinogen decarboxylase activity; INVOLVED IN: porphyrin biosynthetic process; LOCATED IN: chloroplast stroma, chloroplast; EXPRESSED IN: 23 plant structures; EXPRESSED DURING: 14 growth stages; CONTAINS InterPro DOMAIN/s: Uroporphyrinogen decarboxylase HemE (InterPro:IPR006361), Uroporphyrinogen decarboxylase (URO-D) (InterPro:IPR000257); BEST Arabidopsis thaliana pro…
CPO-I/HEMF1_At1g03475_0.76	264820_at	At1g03475	0.761082	0	0	364	LESION INITIATION 2 (LIN2); (HEMF1); (ATCPO-I)	Encodes coproporphyrinogen III oxidase, a key enzyme in the biosynthetic pathway of chlorophyll and heme, a tetrapyrrole pathway. Mutants express cytological and molecular markers associated with the defense responses, usually activated by pathogen infection.
CPO-2/HEMF2_AT4G03205_-0.02	255402_at	AT4G03205	-0.022902	0.68	15000	7151	HEMF2 (CPO-2)	hemf2; FUNCTIONS IN: coproporphyrinogen oxidase activity; INVOLVED IN: porphyrin biosynthetic process; LOCATED IN: chloroplast; EXPRESSED IN: 9 plant structures; EXPRESSED DURING: 6 growth stages; CONTAINS InterPro DOMAIN/s: Coproporphyrinogen III oxidase (InterPro:IPR001260); BEST Arabidopsis thaliana protein match is: LIN2 (LESION INITIATION 2); coproporphyrinogen oxidase (TAIR:AT1G03475.1); Ha…
PPO1 / HEMG1_At4g01690_0.73	255537_at	At4g01690	0.733443	0	0	483	protoporphyrinogen oxidase (PPOX) (HEMG1) (PPO1)	Encodes protoporphyrinogen oxidase (PPOX).
PPO2 / HEMG2 (put)_At5g14220_0.19	250221_at	At5g14220	0.185868	0.0008	18	3602	(hemg2);maternal effect embryo arrest 61 (MEE61); (PPO2)	Encodes PPO2, a putative protoporphyrinogen oxidase based on sequence homology. Also known as MEE61 (maternal effect embryo arrest 61). mee61 mutant shows arrested endosperm development.
CHLD_At1g08520_0.75	261695_at	At1g08520	0.750368	0	0	406	CHLD PIGMENT DEFECTIVE EMBRYO 166 (PDE166); (CHLD)	CHLD; FUNCTIONS IN: magnesium chelatase activity, nucleoside-triphosphatase activity, nucleotide binding, ATP binding; INVOLVED IN: chlorophyll biosynthetic process; LOCATED IN: magnesium chelatase complex, chloroplast; EXPRESSED IN: 24 plant structures; EXPRESSED DURING: 13 growth stages; CONTAINS InterPro DOMAIN/s: ATPase, AAA+ type, core (InterPro:IPR003593), Magnesium chelatase, ChlI subunit …
CHLI1_At4g18480_0.83	254623_at	At4g18480	0.823971	0	0	126	CHLI1 ;CHLORINA 42 (CH42);CHLORINA 42 (CH-42); (CHL11); (CHLI-1)	Encodes the CHLI subunit of magnesium chelatase which is required for chlorophyll biosynthesis. All four cysteine residues of the protein form two disulfide bonds (Cys102-Cys193 and Cys354-Cys396) under oxidized conditions but are fully reduced by reduction. It was suggested that the redox state of CHLI is regulated in vivo by the change of the redox environment in the chloroplasts probably via t…
CHLH/GUN5_At5g13630_0.79	250243_at	At5g13630	0.794828	0	0	231	GUN5GENOMES UNCOUPLED 5 (GUN5);CONDITIONAL CHLORINA (CCH);H SUBUNIT OF MG-CHELATASE (CHLH); (CCH1);ABA-BINDING PROTEIN (ABAR)	Encodes magnesium chelatase involved in plastid-to-nucleus signal transduction.
CHLI2_AT5G45930_0.67	248920_at	AT5G45930	0.672629	9.2e-44	2e-39	728	CHLI2 MAGNESIUM CHELATASE I2 (CHLI2); (CHL I2); (CHLI-2)	encodes a second Chl I gene (CHLI2), a subunit of magnesium chelatase which is required for chlorophyll biosynthesis. Has ATPase activity, regulated by TRX-f. Involved in the assembly of the Mg chelatase complex.
GUN4_AT3G59400_0.79	251519_at	AT3G59400	0.794885	0	0	229	GUN4	GUN, genomes uncoupled, is necessary for coupling the expression of some nuclear genes to the functional state of the chloroplast. Binds to the magnesium chelatase complex and promotes formation of the substrate,a tetrapyrrole signaling molecule. Porphyrin-binding protein that enhances the activity of Mg-chelatase. Although required for chlorophyll accumulation under normal growth conditions, GUN…
CHLM_At4g25080_0.76	254105_at	At4g25080	0.760561	0	0	366	CHLM magnesium-protoporphyrin IX methyltransferase (CHLM)	Encodes a protein with methyltransferase activity responsible for the methylation of magnesium protoporphyrin IX. Mutants defective in this gene are affected in chlorophyll biosynthesis and show a reduction in the accumulation of a number of major thylakoid-associated proteins including components of PSI (LHCI), PSII (LHCII, D1, CP43) and the cytochrome b6f complex (Cytf). By contrast, no signifi…
CRD1_AT3G56940_0.69	251664_at	AT3G56940	0.689389	0	2.2e-42	666	CRD1 COPPER RESPONSE DEFECT 1 (CRD1); (CHL27); (ACSF)	CRD1, Mg-protoporphyrin Encodes a putative ZIP protein with varying mRNA accumulation in leaves, stems and roots. Has a consensus carboxylate-bridged di-iron binding site.
DVR_AT5G18660_0.74	250006_at	AT5G18660	0.74076	0	0	446	DVR / PALE-GREEN AND CHLOROPHYLL B REDUCED 2 (PCB2)	isoflavone reductase-related low similarity to SP|P52575 Isoflavone reductase (EC 1.3.1.-) (IFR) {Medicago sativa}	Encodes a protein with 3,8-divinyl protochlorophyllide a 8-vinyl reductase activity. Mutants accumulate divinyl chlorophyll rather than monovinyl chlorophyll.
PORC_At1g03630_0.77	264839_at	At1g03630	0.773352	0	0	321	PROTOCHLOROPHYLLIDE OXIDOREDUCTASE (POR C); (PORC)	Encodes for a protein with protochlorophyllide oxidoreductase activity. The enzyme is NADPH- and light-dependent.	IX monomethyl ester cyclase
PORB_At4g27440_0.17	253871_at	At4g27440	0.174631	0.0017	36	3705	PROTOCHLOROPHYLLIDE OXIDOREDUCTASE B (PORB)	light-dependent NADPH:protochlorophyllide oxidoreductase B
PORA_At5g54190_-0.20	248197_at	At5g54190	-0.179246	0.0012	27	13984	PROTOCHLOROPHYLLIDE OXIDOREDUCTASE A (PORA)	light-dependent NADPH:protochlorophyllide oxidoreductase A
_
ChlSyn/CHLG_At3g51820_0.82	246308_at	At3g51820	0.817088	0	0	144	CHLG (ChlSyn) (ATG4); (G4); (CHLG)	Encodes a protein with chlorophyll synthase activity. This enzyme has been shown to perform the esterification of chlorophyllide (a and b), the last step of chlorophyll biosynthesis. Although it can use either geranylgeranyl pyrophosphate (GGPP) or phytyl pyrophosphate (PhyPP) as substrates, the esterification reaction was faster with GGPP than with PhyPP.
CAO_At1g44446_0.67	245242_at	At1g44446	0.672624	9.4e-44	2e-39	730	CHLORINA 1 (CH1);ARABIDOPSIS THALIANA CHLOROPHYLL A OXYGENASE (ATCAO);CHLOROPHYLL A OXYGENASE (CAO)	Encodes chlorophyllide a oxygenase which converts chlorophyllide a to chlorophyllide b by catalyzing two successive hydroxylations at the 7-methyl group of chlorophyllide <i>a</i> . Mutants are deficient in pigments that associate with thylakoid membrane proteins, lacking chlorophyll <i>b</i> and light-harvesting proteins of photosystem II. The protein was shown through cross-linking experiments …
PHYLLOQUINONE BIOSYNTHESIS
ECHID_At1g60550_0.78	264920_at	At1g60550	0.781952	0	0	281	ENOYL-COA HYDRATASE/ISOMERASE D (ECHID); (DHNS)	FUNCTIONS IN: naphthoate synthase activity, catalytic activity; INVOLVED IN: vitamin K biosynthetic process, metabolic process, menaquinone biosynthetic process
ABC4_At1g60600_0.71	264963_at	At1g60600	0.70943	0	0	584	ABERRANT CHLOROPLAST DEVELOPMENT 4 (ABC4)	Encodes a protein similar to 1,4-dihydroxy-2-naphthoic acid phytyltransferase involved in phylloquinone and plastoquinone biosynthesis. Mutants are pale green and heterotrophic with defects in photosynthetic electron transport.
C-MET_At1g23360_0.74	263044_at	At1g23360	0.743295	0	0	435	MENG	Encodes a 2-phytyl-1,4-naphthoquinone methyltransferase that catalyzes the final step in phylloquinone (vitamin K1) biosynthesis.
_
PLASTOQUINONE BIOSYNTHESIS
SPS2_At1g17050_0.73	262526_at	At1g17050	0.728755	0	0	500	Solanesyl diphosphate synthase 2 (SPS2)	Chloroplast localised, supplies precursor for plastoquinone side chain synthesis
SPS1_At1g78510_0.66	263122_at	At1g78510	0.663342	3.4e-42	7.5e-38	767	SPS1	Cytoplasmic localised, involved in ubiquone side-chain synthesis
PDS2_AT3G11945_0.86	258755_at	AT3G11945	0.862453	0	0	35	HST, PDS2, ATHST, PHYTOENE DESATURATION 2, HOMOGENTISATE PRENYLTRANSFERASE, ARABIDOPSIS THALIANA HOMOGENTISATE PRENYLTRANSFERASE	Encodes a protein involved in plastoquinone-9 biosynthesis. The enzyme possesses homogentisate prenyltransferase activity and was shown to use solanesyl diphosphate, farnesyl diphosphate and geranylgeranyldiphosphate as prenyl donors, but not phytyldiphosphate. This gene At3g11945 derives from a split of At3g11950, publications Tian et al (2007) and Sadre et al (2006) refer to this gene as At3g11…
APG1_AT3G63410_0.86	251118_at	AT3G63410	0.859689	0	0	41	ALBINO OR PALE GREEN MUTANT 1 (APG1);VITAMIN E DEFECTIVE 3 (VTE3);INNER ENVELOPE PROTEIN 37 (IEP37); (E37)	Encodes a MPBQ/MSBQ methyltransferase located in the chloroplast inner envelope membrane. Mutant plants lack plastoquinone (PQ), suggesting that the APG1 protein is involved in the methylation step of PQ biosynthesis. The gene product is also involved in tocopherol (vitamin E) biosynthesis.
_
_
GA BIOSYNTHESIS
GPPS_AT2G34630_0.00	266958_at	AT2G34630	0.001803	0.97	21000	6414	GERANYLPYROPHOSPHATE SYNTHASE (GPPS);GERANYL DIPHOSPHATE SYNTHASE 1 (GPS1)	Encodes a geranyl diphosphate synthase. RNAi lines are dwarf. T-DNA knock-out lines are embryo lethal.
GA1_At4g02780_-0.08	255461_at	At4g02780	-0.0754	0.18	3900	9078	GA REQUIRING 1 (GA1); (ABC33);ARABIDOPSIS THALIANA ENT-COPALYL DIPHOSPHATE SYNTHETASE 1 (ATCPS1)	Catalyzes the conversion of geranylgeranyl pyrophosphate (GGPP) to copalyl pyrophosphate (CPP) of gibberellin biosynthesis
GA2_At1g79460_0.00	262891_at	At1g79460	0.005524	0.92	20000	6298	GA REQUIRING 2 (GA2); (KS);ARABIDOPSIS THALIANA ENT-KAURENE SYNTHASE (ATKS);ARABIDOPSIS THALIANA ENT-KAURENE SYNTHASE 1 (ATKS1);ENT-KAURENE SYNTHASE 1 (KS1)	Encodes for a protein with ent-kaurene synthase B activity which catalyzes the second step in the cyclization of GGPP to ent-kaurene in the gibberellins biosynthetic pathway.
GA3_At5g25900_-0.28	246864_at	At5g25900	-0.27731	4.3e-07	0.0094	18035	GA REQUIRING 3 (GA3);CYTOCHROME P450 701 A3 (CYP701A3);ARABIDOPSIS THALIANA ENT-KAURENE OXIDASE 1 (ATKO1)	Encodes a member of the CYP701A cytochrome p450 family that is involved in later steps of the gibberellin biosynthetic pathway.
_
ISOPENTENYL DIPHOSPHATE ISOMERASE
IPP1_AT5G16440_-0.33	250117_at	AT5G16440	-0.328224	1.6e-09	3.5e-05	19755	ISOPENTENYL DIPHOSPHATE ISOMERASE 1 (IPP1)	Encodes a protein with isopentenyl diphosphate:dimethylallyl diphosphate isomerase activity. There is genetic evidence that it functions in the mevalonate, but not the MEP biosynthetic pathway.
IPP2_AT3G02780_-0.28	258619_at	AT3G02780	-0.280367	3.1e-07	0.0069	18149	ISOPENTENYL PYROPHOSPHATE:DIMETHYLLALLYL PYROPHOSPHATE ISOMERASE 2 (IPP2); (IPIAT1);ATISOPENTENYL DIPHOSPHE ISOMERASE 2 (IDI2)	Encodes a protein with isopentenyl diphosphate:dimethylallyl diphosphate isomerase activity. There is genetic evidence that it functions in the mevalonate, but not the MEP biosynthetic pathway.
